# Supplementary material for: Characterization of the Urinary Metagenome and Virome in Healthy Children
Source: Biomedicines. 2022 Sep 27;10(10):2412. doi: 10.3390/biomedicines10102412 (PMC9599034; doi:10.3390/biomedicines10102412)
Supplement: Supplementary file 1 [file biomedicines-10-02412-s001.zip]

Archive with 4 entries (4 files):
- Figure S1.pdf
- Figure S2.pdf
- Supplementary source codes and software list_Scripts and bioinformatics workflow.zip
- Table S1.pdf
